# Supplementary material for: Decreased Physical Activity and Endurance Capacity in Patients Qualified for Haematopoietic Stem Cell Transplantation (HSCT)
Source: J Clin Med. 2024 Dec 31;14(1):186. doi: 10.3390/jcm14010186 (PMC11721045; doi:10.3390/jcm14010186)
Supplement: Supplementary file 1 [file jcm-14-00186-s001.zip]

Archive with 1 entries (1 files):
- jcm-3363893-supplementary.pdf
